# Supplementary material for: Bmal1 Regulates Coagulation Factor Biosynthesis in Mouse Liver in Streptococcus oralis Infection
Source: Front Cell Infect Microbiol. 2020 Sep 16;10:530190. doi: 10.3389/fcimb.2020.530190 (PMC7525050; doi:10.3389/fcimb.2020.530190)
Supplement: Supplementary file 1 [file Table_1.XLSX]

## Sheet: Sheet2
Target gene	Primer name	Type	Sequence(5′-3′）
BMAL1	H-BMAL1-F	5′	GGATGTGACCGAGGGAAGAT
	H-BMAL1-R	3′	CGTCGTGCTCCAGAACATAAT
CLOCK	H-CLOCK-F	5′	AGGGCACCACCCATAATAGG
	H-CLOCK-R	3′	TTGCCCCTTAGTCAGGAACC
PER1	H-PER1-F	5′	TGCTGACGGCGGATCTTT
	H-PER1-R	3′	CCCAGCACCACTAAGCGTAAA
CRY1	H-CRY1-F	5′	ACTCCCGTCTGTTTGTGATTCG
	H-CRY1-R	3′	GCTGCGTCTCGTTCCTTTCC
REV-ERBAα	H-REV-ERBα-F	5′	ATCGTCCGCATCAATCGCAA
	H-REV-ERBα-R	3′	CTGCTTCTCTCGTTTGGGGAT
GADPH	H-GAPDH-F	5′	GGAGCGAGATCCCTCCAAAAT
	H-GAPDH-R	3′	GGCTGTTGTCATACTTCTCATGG
FVII	H-FVII-F	5′	TGTCCTCTGAAGGCGGTTGTT
	H-FVII-R	3′	ATTTGGGGGAGAGTTTGGGGG
FXII	H-FXII-F	5′	GGAAGCCCCCAAGGAGCATAA
	H-FXII-R	3′	TCCAAACAGTATCCCCATCGCT
bmal1	m-BMAL1-F	5′	AACCTTCCCGCAGCTAACAG
	m-BMAL1-R	3′	AGTCCTCTTTGGGCCACCTT
clock	m-CLOCK-F	5′	GGCGTTGTTGATTGGACTAGG
	m-CLOCK-R	3′	GAATGGAGTCTCCAACACCCA
per1	m-PER1-F	5′	GGTTCAGGATCCCACGAAG
	m-PER1-R	3′	AAGAGTCGATGCTGCCAAAG
per2	m-PER2-F	5′	CACACTTGCCTCCGAAATAACTC
	m-PER2-R	3′	AGCGCACGGCTGTCTGA
cry1	m-CRY1-F	5′	CGTCTGTTTGTGATTCGGGG
	m-CRY1-R	3′	ATTCACGCCACAGGAGTTGC
cry2	m-CRY2-F	5′	GTGGAGGTGGTGACTGAGAACTC
	m-CRY2-R	3′	GGGTGGTTTCTGCCCATTC
rev-erbα	m-REV-ERBα-F	5′	TTTTTCGCCGGAGCATCCAA
	m-REV-ERBα-R	3′	ATCTCGGCAAGCATCCGTTG
gapdh	m-GAPDH-F	5′	TTCACCACCATGGAGAAGGC
	m-GAPDH-R	3′	GGCATGGACTGTGGTCATGA
fibrinogen-α	m-FGA-F	5′	AGGACCCCAGCTCCCATGTA
	m-FGA-R	3′	CATCACAGTCTCTCGTTGGGC
fibrinogen-β	m-FGB-F	5′	GGCTTCACGGTACAGAACGA
	m-FGB-R	3′	TCCGTAGTTACCCAGCCGTC
fibrinogen-γ	m-FGG-F	5′	TTGAAGCCCAGTGCCAGGA
	m-FGG-R	3′	TGCCATCAATCCTCTTCTGCAA
antithrombin	m-antithrombin-F	5′	GGGGAGAGTGGCTAATCCTTGT
	m-antithrombin-R	3′	ACCGCCCTGCTTCTACCTTC
thrombomodulin	m-TM-F	5′	ATGAGTGTATCTGCGGGCCT
	m-TM-R	3′	GGTGACAGAGAAGCGCCAAA
tf	m-TF-F	5′	CGCTTGGCATAGAGGAAAGGC
	m-TF-R	3′	TGTGCAAAAGGCGCTGTAGTG
fV	m-FV-F	5′	TCACTTCAACGGCCAAGTCCT
	m-FV-R	3′	GGCTCCTCGTTTTCTTTGGGC
fVII	m-FVII-F	5′	TCCGCTACTGGGGAAACATCA
	m-FVII-R	3′	TTCTGGCTAGGGTGTTCTCGG
fXII	m-FXII-F	5′	GTTTAGAACGGGGCCAGGAG
	m-FXII-R	3′	GTCGCCCAAAGGTCCAAGTC
fVIII	m-FVIII-F	5′	TGGTCTCCTTCACAAGCTCGAC
	m-FVIII-R	3′	CCCCTGAAAAACCTTTACCTTGCC
fIX	m-FIX-F	5′	GTCAAATCCCTTGGCAGGTCA
	m-FIX-R	3′	TGCATTGTACTGGTGATGAGGG
fX	m-FX-F	5′	GGAAACTCTGCCGCCTAGACA
	m-FX-R	3′	AATCCTCATCAAGCAGGGCGT
fXI	m-FXI-F	5′	GCCTCAGTTTCTAGTGAATGCGT
	m-FXI-R	3′	TCGCGCCTGTCATGTTTACC
vWF	m-vWF-F	5′	GGGGCCAATGACTTCACGTTG
	m-vWF-R	3′	CTGGTGGCAACTGTCTTGCTG
plasminogen	m-plasminogen-F	5′	AGCACTTCTGTGGCGGTACTT
	m-plasminogen-R	3′	TTATCCGTGATGGTGGCTGGG
pal1	m-PAL1-F	5′	CATCGCTGCACCCTTTGAGA
	m-PAL1-R	3′	GCTGCTCTTGGTCGGAAAGAC
t-PA	m-t-PA -F	5′	GTGCCTGTCCGAAGTTGCAG
	m-t-PA -R	3′	TGCATTGTAGGGCTTCAGCG
tfpi	m-TFPI-F	5′	TCGCTGAAGCCCTACAATGC
	m-TFPI-R	3′	GCAGTCCTCGCTTTTTCCCTT
thrombinogen	m-thrombinogen-F	5′	ATGAGATACAGCCCAGCGTCC
	m-thrombinogen-R	3′	TTCCGGTCACATCCTTCACCC
